# Supplementary material for: Identification and Characterization of a Novel Epitope of ASFV-Encoded dUTPase by Monoclonal Antibodies
Source: Viruses. 2021 Oct 28;13(11):2175. doi: 10.3390/v13112175 (PMC8620545; doi:10.3390/v13112175)
Supplement: Supplementary file 1 [file viruses-13-02175-s001.zip]

Archive with 1 entries (1 files):
- viruses-1410312-supplementary.pdf
